# Supplementary material for: Association between air quality index and effects on emergency department visits for acute respiratory and cardiovascular diseases
Source: PLoS One. 2023 Nov 16;18(11):e0294107. doi: 10.1371/journal.pone.0294107 (PMC10653395; doi:10.1371/journal.pone.0294107)
Supplement: S1 Data — (ZIP) [file pone.0294107.s002.zip]

Archive with 7 entries (6 files):
- data availability/
- data availability/tmd.csv
- __MACOSX/data availability/._tmd.csv
- data availability/totalbydate.csv
- __MACOSX/data availability/._totalbydate.csv
- data availability/air.csv
- __MACOSX/data availability/._air.csv
