# Supplementary material for: Association between air quality index and effects on emergency department visits for acute respiratory and cardiovascular diseases
Source: PLoS One. 2023 Nov 16;18(11):e0294107. doi: 10.1371/journal.pone.0294107 (PMC10653395; doi:10.1371/journal.pone.0294107)
Supplement: S1 Data — (ZIP) [file pone.0294107.s002.zip › data availability/tmd.csv]

date	rh	temp	rain
1/4/2018	62	28.1
2/4/2018	60	28.8	0.80
3/4/2018	59	28.1
4/4/2018	59	29.5	0.60
5/4/2018	65	28.2	0.30
6/4/2018	61	28.5	0.00
7/4/2018	65	25.1	0.80
8/4/2018	54	25.1
9/4/2018	58	27
10/4/2018	55	29.6
11/4/2018	61	29.7	0.20
12/4/2018	57	30.9
13/4/2018	50	31.8
14/4/2018	49	31.9
15/4/2018	53	31
16/4/2018	57	29.7	0.80
17/4/2018	70	26.3	10.10
18/4/2018	72	25.8	4.60
19/4/2018	65	27.8	0.00
20/4/2018	68	27.9	0.60
21/4/2018	61	29.7
22/4/2018	60	30.6
23/4/2018	56	31.6	0.00
24/4/2018	61	30.6	0.80
25/4/2018	67	29.5	0.80
26/4/2018	67	27.9
27/4/2018	65	28.3	15.40
28/4/2018	78	26.4	0.50
29/4/2018	67	28.3
30/4/2018	65	29
1/5/2018	71	28.7	43.80
2/5/2018	89	24.3	23.10
3/5/2018	76	27.6	9.70
4/5/2018	78	27.6	0.50
5/5/2018	70	29.4	0.10
6/5/2018	65	30.4
7/5/2018	62	31.2	0.00
8/5/2018	66	30.2
9/5/2018	67	29.5	4.10
10/5/2018	69	29.1	5.50
11/5/2018	77	26.8
12/5/2018	70	28.7	9.30
13/5/2018	68	28	0.00
14/5/2018	64	29.3	0.50
15/5/2018	64	29.6
16/5/2018	62	30	0.00
17/5/2018	65	29.1
18/5/2018	70	27.8	0.00
19/5/2018	63	29.8
20/5/2018	60	30.6
21/5/2018	64	30.5	3.70
22/5/2018	75	27.4	0.00
23/5/2018	66	29.9	57.70
24/5/2018	78	27.1	1.20
25/5/2018	75	27.4	0.00
26/5/2018	71	29.2	0.00
27/5/2018	68	28.9
28/5/2018	84	26	5.10
29/5/2018	83	26	28.10
30/5/2018	86	26	1.10
31/5/2018	76	28	3.10
1/6/2018	76	28.1	15.10
2/6/2018	73	28.7	0.60
3/6/2018	67	30.2
4/6/2018	66	29.8
5/6/2018	64	30.6
6/6/2018	68	30.1	0.00
7/6/2018	68	29.7	2.50
8/6/2018	68	29.4
9/6/2018	79	27.2	4.10
10/6/2018	88	26.1	6.30
11/6/2018	89	26.3	6.10
12/6/2018	86	26.3	3.80
13/6/2018	81	27	0.70
14/6/2018	82	27	0.80
15/6/2018	79	27.7	0.80
16/6/2018	74	28.8
17/6/2018	75	28.3
18/6/2018	74	28.7	0.00
19/6/2018	76	28.6	4.20
20/6/2018	72	29.5
21/6/2018	74	28.2	8.80
22/6/2018	73	28.1
23/6/2018	73	28.5	14.00
24/6/2018	79	27.3
25/6/2018	80	26.8	8.10
26/6/2018	87	25.8	11.40
27/6/2018	89	24.8	17.30
28/6/2018	81	26.7	38.40
29/6/2018	82	26.6	1.80
30/6/2018	69	29
1/7/2018	73	28.4
2/7/2018	69	29.2	0.00
3/7/2018	67	29.1
4/7/2018	71	28.4	1.20
5/7/2018	69	29.3
6/7/2018	65	29.6
7/7/2018	73	28.5	1.50
8/7/2018	80	27.7	4.90
9/7/2018	85	26.4	2.60
10/7/2018	80	27.5	5.90
11/7/2018	75	28.4	0.30
12/7/2018	72	28.9	3.50
13/7/2018	83	27.4	4.40
14/7/2018	75	28.3
15/7/2018	76	28.2	1.60
16/7/2018	72	28.5	1.10
17/7/2018	77	28.5	17.40
18/7/2018	90	26.1	7.30
19/7/2018	84	27.1	23.00
20/7/2018	87	26.5	13.00
21/7/2018	86	26.6	2.60
22/7/2018	88	26.3	8.30
23/7/2018	86	26.4	20.10
24/7/2018	83	26.9	1.80
25/7/2018	89	25.5	9.70
26/7/2018	87	26.1	7.50
27/7/2018	85	26.2	1.30
28/7/2018	91	25.1	19.90
29/7/2018	84	26.1
30/7/2018	80	27.2	0.20
31/7/2018	78	27.1	0.30
1/8/2018	73	27.8
2/8/2018	73	28.1	0.00
3/8/2018	71	28.3	0.00
4/8/2018	74	27.5
5/8/2018	79	26.9	6.60
6/8/2018	82	26.6	0.60
7/8/2018	74	28.1
8/8/2018	71	29.2	2.00
9/8/2018	80	27.4	16.40
10/8/2018	80	27.7
11/8/2018	72	28.7
12/8/2018	75	27.5
13/8/2018	68	29.2
14/8/2018	68	28.5	0.00
15/8/2018	81	27	0.80
16/8/2018	76	27.8	0.40
17/8/2018	86	26.1	26.40
18/8/2018	90	25.8	24.20
19/8/2018	79	27.5	0.00
20/8/2018	75	28.4
21/8/2018	81	27.5	4.70
22/8/2018	84	27.1	0.10
23/8/2018	84	27	2.60
24/8/2018	78	27.9	0.30
25/8/2018	82	26.6	1.90
26/8/2018	79	27.5	1.60
27/8/2018	82	26.7	29.50
28/8/2018	82	26.8	0.00
29/8/2018	76	27.2	0.20
30/8/2018	80	27.3
31/8/2018	82	27.3	2.00
1/9/2018	72	27.9	0.20
2/9/2018	75	28.4	2.80
3/9/2018	87	26.2	1.10
4/9/2018	82	26.4	0.00
5/9/2018	76	26.6	1.10
6/9/2018	79	26.8	2.50
7/9/2018	74	28.5	0.00
8/9/2018	76	28.1	3.30
9/9/2018	81	27	4.90
10/9/2018	77	28.1	0.00
11/9/2018	73	28.9	0.00
12/9/2018	74	28.5	0.00
13/9/2018	80	27.7	0.20
14/9/2018	78	28	0.00
15/9/2018	71	29
16/9/2018	70	30.2	0.00
17/9/2018	70	29.9	0.00
18/9/2018	79	26.9	19.10
19/9/2018	84	26.2	18.00
20/9/2018	76	27.7	0.00
21/9/2018	75	28.2
22/9/2018	76	28.2
23/9/2018	70	28.7	0.00
24/9/2018	69	28.9
25/9/2018	70	29
26/9/2018	71	29.4
27/9/2018	69	29.8
28/9/2018	67	30
29/9/2018	84	25.7	10.90
30/9/2018	80	26.8	0.00
1/10/2018	73	28.4	21.50
2/10/2018	82	26.3	51.40
3/10/2018	86	25.3	6.60
4/10/2018	74	27.2
5/10/2018	74	27.5
6/10/2018	73	28
7/10/2018	73	28
8/10/2018	73	28.6	0.00
9/10/2018	72	28.5	0.00
10/10/2018	76	26.9	5.70
11/10/2018	79	25.8	0.10
12/10/2018	77	26.9	4.10
13/10/2018	77	27.2	0.00
14/10/2018	73	27.9	0.00
15/10/2018	69	29
16/10/2018	71	29
17/10/2018	71	28.4	0.00
18/10/2018	69	28.9
19/10/2018	69	29.2	0.00
20/10/2018	70	29.2
21/10/2018	85	25.9	25.60
22/10/2018	84	25.7	34.50
23/10/2018	90	24.9	48.20
24/10/2018	81	26.2	2.70
25/10/2018	78	27.5	0.00
26/10/2018	75	27.8
27/10/2018	75	28.1	0.00
28/10/2018	72	27.8
29/10/2018	71	27.8	0.00
30/10/2018	75	27.4	14.20
31/10/2018	70	25.7	0.00
1/11/2018	60	25.5
2/11/2018	66	24	0.00
3/11/2018	69	24.4
4/11/2018	71	24.6	0.00
5/11/2018	66	25.3
6/11/2018	70	25.8	0.00
7/11/2018	71	26.1
8/11/2018	72	26
9/11/2018	73	25.8	0.00
10/11/2018	83	25.1	0.70
11/11/2018	79	26.1
12/11/2018	80	26.2	7.10
13/11/2018	84	25.9	0.70
14/11/2018	81	26.6
15/11/2018	76	27.2
16/11/2018	73	27.5
17/11/2018	73	27.8	0.00
18/11/2018	72	28.1	0.00
19/11/2018	73	27.5	0.00
20/11/2018	72	27.1	0.00
21/11/2018	72	26.6	0.00
22/11/2018	69	26.1	0.00
23/11/2018	72	26.2
24/11/2018	73	26.4	0.00
25/11/2018	68	26.8	0.00
26/11/2018	65	26.1	0.00
27/11/2018	60	24.6
28/11/2018	67	23.1	0.00
29/11/2018	67	23.9	0.00
30/11/2018	70	25	0.00
1/12/2018	72	25.5
2/12/2018	72	26.3	0.00
3/12/2018	74	26.4	0.00
4/12/2018	71	26.9	0.00
5/12/2018	70	26.6	0.00
6/12/2018	70	26.3	0.00
7/12/2018	77	25.1	0.00
8/12/2018	80	25.3	0.60
9/12/2018	74	26.4
10/12/2018	76	25.1
11/12/2018	75	25	3.40
12/12/2018	87	24.5	12.70
13/12/2018	89	23	1.30
14/12/2018	80	24	0.00
15/12/2018	75	24	0.00
16/12/2018	73	24.2	0.00
17/12/2018	70	24.9
18/12/2018	74	24.2
19/12/2018	73	25.6
20/12/2018	82	24.4	4.00
21/12/2018	82	24.2
22/12/2018	68	24.3	0.00
23/12/2018	67	23.8	0.00
24/12/2018	70	22.9
25/12/2018	70	22.8	0.00
26/12/2018	67	22.1
27/12/2018	68	21.9	0.00
28/12/2018	70	22.8	2.00
29/12/2018	80	23.6	0.50
30/12/2018	79	23	0.20
31/12/2018	82	22.7	0.00
1/1/2019	76	23.4	0.00
2/1/2019	73	22.6	0.00
3/1/2019	75	21.1	0.00
4/1/2019	72	21.8	0.00
5/1/2019	69	23.9	0.00
6/1/2019	70	25.4	0.00
7/1/2019	72	26.1	0.00
8/1/2019	89	22.6	38.70
9/1/2019	84	23.2	0.00
10/1/2019	78	25	0.00
11/1/2019	74	24.8	0.00
12/1/2019	69	25.3	0.00
13/1/2019	71	25	0.00
14/1/2019	69	24.2	0.00
15/1/2019	69	24	0.00
16/1/2019	64	23.2	0.00
17/1/2019	70	22.5	0.10
18/1/2019	72	24.1	0.00
19/1/2019	70	24.3	0.00
20/1/2019	67	23.8	0.00
21/1/2019	65	23.3	0.00
22/1/2019	67	23.4	0.00
23/1/2019	67	24.4	0.00
24/1/2019	64	23.4	0.00
25/1/2019	66	23.6	0.00
26/1/2019	64	23.5	0.00
27/1/2019	70	23.2	0.00
28/1/2019	68	23.5	0.00
29/1/2019	67	23.6	0.00
30/1/2019	67	23.7	0.00
31/1/2019	64	24	0.00
1/2/2019	64	24.1	0.00
2/2/2019	67	24.7	0.00
3/2/2019	63	24.6	0.00
4/2/2019	63	24	0.00
5/2/2019	58	23.8	0.00
6/2/2019	58	23.3	0.00
7/2/2019	57	23.8	0.00
8/2/2019	58	23.8	0.00
9/2/2019	54	23.7	0.00
10/2/2019	57	24.4	0.00
11/2/2019	59	24.4	0.00
12/2/2019	66	25.4	0.00
13/2/2019	64	27	0.00
14/2/2019	59	26.1	0.00
15/2/2019	57	26.3	0.00
16/2/2019	58	26.6	0.00
17/2/2019	51	27.1	0.00
18/2/2019	49	26.1	0.00
19/2/2019	57	25.6	0.00
20/2/2019	54	25.4	0.00
21/2/2019	53	25.2	0.00
22/2/2019	54	25.1	0.00
23/2/2019	53	26	0.00
24/2/2019	51	26.3	0.00
25/2/2019	50	26.5	0.00
26/2/2019	52	26.5	0.00
27/2/2019	52	26.7	0.00
28/2/2019	52	26.9	0.00
1/3/2019	49	27.7	0.00
2/3/2019	51	27.3	0.00
3/3/2019	48	27.6	0.00
4/3/2019	43	27.4	0.00
5/3/2019	40	28	0.00
6/3/2019	46	28.2	0.00
7/3/2019	46	29	0.00
8/3/2019	47	29	0.00
9/3/2019	45	29.2	0.00
10/3/2019	47	27.3	0.00
11/3/2019	44	26.4	0.00
12/3/2019	50	26.2	0.00
13/3/2019	48	27.1	0.00
14/3/2019	49	26.6	0.00
15/3/2019	52	27.1	0.00
16/3/2019	50	28.9	0.00
17/3/2019	52	29	0.00
18/3/2019	50	29.2	0.00
19/3/2019	48	29.8	0.00
20/3/2019	46	30	0.00
21/3/2019	43	29.6	0.00
22/3/2019	43	28.7	0.00
23/3/2019	49	27.9	0.00
24/3/2019	48	28.8	0.00
25/3/2019	46	29.2	0.00
26/3/2019	51	31.2	0.00
27/3/2019	51	30.6	0.00
28/3/2019	48	30.2	0.00
29/3/2019	45	28.9	0.00
30/3/2019	45	28.9	0.00
31/3/2019	40	29.9	0.00
