# Supplementary material for: Association between air quality index and effects on emergency department visits for acute respiratory and cardiovascular diseases
Source: PLoS One. 2023 Nov 16;18(11):e0294107. doi: 10.1371/journal.pone.0294107 (PMC10653395; doi:10.1371/journal.pone.0294107)
Supplement: S1 Data — (ZIP) [file pone.0294107.s002.zip › data availability/air.csv]

day	date	pm25	pm10	o3	no2	so2
1	1/4/2018	160	58	28	8	27
2	2/4/2018	135	64	30	7	12
3	3/4/2018	142	52	31	8	0
4	4/4/2018	108	56	23	6	0
5	5/4/2018	125	54	26	6	0
6	6/4/2018	112	47	26	6	1
7	7/4/2018	89	39	15	4	0
8	8/4/2018	79	32	19	6	0
9	9/4/2018	64	44	31	10	1
10	10/4/2018	87	56	31	9	1
11	11/4/2018	125	82	33	11	1
12	12/4/2018	165	70	29	12	1
13	13/4/2018	158	71	29	12	1
14	14/4/2018	158	78	34	10	1
15	15/4/2018	169	80	25	11	1
16	16/4/2018	170	68	23	7	1
17	17/4/2018	146	50	21	4	1
18	18/4/2018	103	44	20	7	1
19	19/4/2018	85	54	24	8	1
20	20/4/2018	108	65	21	10	1
21	21/4/2018	142	71	30	12	1
22	22/4/2018	153	79	28	10	1
23	23/4/2018	166	81	32	11	1
24	24/4/2018	163	85	30	9	1
25	25/4/2018	168	76	29	7	1
26	26/4/2018	163	59	22	6	1
27	27/4/2018	133	52	22	6	1
28	28/4/2018	115	48	18	7	1
29	29/4/2018	111	41	19	6	1
30	30/4/2018	87	37	20	6	1
31	1/5/2018	79	30	18	5	1
32	2/5/2018	70	21	9	8	1
33	3/5/2018	50	27	12	5	1
34	4/5/2018	56	33	14	8	1
35	5/5/2018	65	32	18	5	1
36	6/5/2018	68	47	18	6	1
37	7/5/2018	86	57	21	10	1
38	8/5/2018	108	61	23	8	1
39	9/5/2018	121	62	24	8	1
40	10/5/2018	124	55	22	7	1
41	11/5/2018	201	43	20	9	1
42	12/5/2018	80	77	18	8	1
43	13/5/2018	108	37	22	7	1
44	14/5/2018	85	40	21	7	1
45	15/5/2018	83	47	22	8	1
46	16/5/2018	90	44	21	7	1
47	17/5/2018	91	35	18	6	2
48	18/5/2018	72	35	6	8	0
49	19/5/2018	62	40	20	6	0
50	20/5/2018	76	46	13	5	0
51	21/5/2018	81	57	44	6	0
52	22/5/2018	86	32	53	7	0
53	23/5/2018	64	36	24	7	0
54	24/5/2018	72	28	40	7	0
55	25/5/2018	55	27	40	6	0
56	26/5/2018	55	30	19	5	0
57	27/5/2018	60	24	23	4	0
58	28/5/2018	49	23	17	7	0
59	29/5/2018	52	28	16	6	0
60	30/5/2018	50	28	10	7	0
61	31/5/2018	51	33	9	5	0
62	1/6/2018	45	48	11	4	0
63	2/6/2018	92	52	19	5	0
64	3/6/2018	92	53	14	4	0
65	4/6/2018	123	52	18	7	0
66	5/6/2018	114	48	16	5	0
67	6/6/2018	77	25	16	5	0
68	7/6/2018	50	29	15	6	0
69	8/6/2018	58	25	2	5	0
70	9/6/2018	50	28	9	5	0
71	10/6/2018	52	23	27	5	0
72	11/6/2018	46	25	9	6	0
73	12/6/2018	39	27	23	6	0
74	13/6/2018	45	31	18	5	0
75	14/6/2018	49	37	7	7	0
76	15/6/2018	63	35	11	7	0
77	16/6/2018	61	44	21	7	0
78	17/6/2018	78	55	15	6	0
79	18/6/2018	97	59	15	7	0
80	19/6/2018	108	57	13	8	0
81	20/6/2018	103	43	15	6	0
82	21/6/2018	84	35	12	5	0
83	22/6/2018	65	38	12	5	0
84	23/6/2018	65	37	12	5	0
85	24/6/2018	63	29	10	4	0
86	25/6/2018	57	38	10	6	0
87	26/6/2018	67	34	8	7	0
88	27/6/2018	59	28	9	6	0
89	28/6/2018	50	26	10	5	0
90	29/6/2018	50	28	8	5	0
91	30/6/2018	53	35	15	8	0
92	1/7/2018	61	34	14	5	0
93	2/7/2018	61	34	15	7	0
94	3/7/2018	63	34	11	6	0
95	4/7/2018	65	34	13	6	0
96	5/7/2018	60	48	14	5	0
97	6/7/2018	87	31	22	5	1
98	7/7/2018	59	30	19	6	0
99	8/7/2018	56	35	15	17	0
100	9/7/2018	64	33	14	41	0
101	10/7/2018	62	37	18	45	0
102	11/7/2018	63	33	16	37	0
103	12/7/2018	54	31	17	32	0
104	13/7/2018	52	32	19	33	0
105	14/7/2018	52	43	14	37	0
106	15/7/2018	65	48	18	34	0
107	16/7/2018	79	138	19	18	0
108	17/7/2018	149	24	13	3	0
109	18/7/2018	43	54	11	4	0
110	19/7/2018	73	22	18	4	0
111	20/7/2018	46	24	11	4	0
112	21/7/2018	52	32	14	4	0
113	22/7/2018	64	38	14	18	0
114	23/7/2018	69	39	14	32	0
115	24/7/2018	65	37	13	29	0
116	25/7/2018	64	39	8	22	0
117	26/7/2018	71	47	9	26	0
118	27/7/2018	79	40	13	25	0
119	28/7/2018	76	35	10	24	0
120	29/7/2018	64	45	13	29	0
121	30/7/2018	73	43	14	27	0
122	31/7/2018	77	38	13	24	0
123	1/8/2018	71	42	15	21	0
124	2/8/2018	75	52	16	25	0
125	3/8/2018	89	48	19	23	0
126	4/8/2018	76	46	19	24	0
127	5/8/2018	79	41	17	18	0
128	6/8/2018	77	50	14	22	0
129	7/8/2018	80	40	19	21	0
130	8/8/2018	69	40	22	24	0
131	9/8/2018	72	38	16	19	0
132	10/8/2018	73	35	15	19	0
133	11/8/2018	66	33	15	17	0
134	12/8/2018	62	34	16	17	0
135	13/8/2018	66	28	14	17	0
136	14/8/2018	54	29	16	18	0
137	15/8/2018	58	41	13	18	0
138	16/8/2018	73	42	18	21	0
139	17/8/2018	72	40	8	19	0
140	18/8/2018	75	69	11	9	0
141	19/8/2018	50	28	16	5	0
142	20/8/2018	54	38	16	7	0
143	21/8/2018	64	36	16	7	0
144	22/8/2018	64	35	16	7	0
145	23/8/2018	61	33	14	7	0
146	24/8/2018	65	32	15	6	0
147	25/8/2018	58	31	16	6	0
148	26/8/2018	57	36	18	5	0
149	27/8/2018	57	25	14	6	0
150	28/8/2018	48	28	14	7	0
151	29/8/2018	52	37	14	6	0
152	30/8/2018	58	40	13	7	0
153	31/8/2018	74	36	11	8	0
154	1/9/2018	65	63	16	6	0
155	2/9/2018	88	30	18	6	0
156	3/9/2018	57	31	9	7	0
157	4/9/2018	57	32	13	7	0
158	5/9/2018	58	29	17	5	0
159	6/9/2018	53	32	19	7	0
160	7/9/2018	56	35	18	6	0
161	8/9/2018	68	28	14	4	0
162	9/9/2018	57	28	19	5	0
163	10/9/2018	59	31	26	6	0
164	11/9/2018	60	32	22	6	0
165	12/9/2018	58	68	19	6	0
166	13/9/2018	89	36	21	6	0
167	14/9/2018	64	30	21	6	0
168	15/9/2018	51	32	14	6	0
169	16/9/2018	57	35	14	6	0
170	17/9/2018	63	38	20	5	0
171	18/9/2018	64	29	10	6	0
172	19/9/2018	42	25	12	6	0
173	20/9/2018	41	28	16	6	0
174	21/9/2018	40	67	13	6	0
175	22/9/2018	51	32	12	5	0
176	23/9/2018	55	31	21	7	0
177	24/9/2018	63	33	21	5	0
178	25/9/2018	61	30	14	5	0
179	26/9/2018	58	29	21	6	0
180	27/9/2018	53	63	22	5	0
181	28/9/2018	56	30	13	5	0
182	29/9/2018	58	27	11	5	0
183	30/9/2018	62	25	17	4	0
184	1/10/2018	59	31	19	5	0
185	2/10/2018	65	23	17	5	0
186	3/10/2018	57	28	19	6	0
187	4/10/2018	62	36	20	6	0
188	5/10/2018	82	47	22	6	0
189	6/10/2018	101	48	23	6	0
190	7/10/2018	100	45	21	6	0
191	8/10/2018	99	48	23	6	0
192	9/10/2018	101	48	24	7	0
193	10/10/2018	99	43	15	5	1
194	11/10/2018	89	31	12	5	0
195	12/10/2018	66	37	21	5	0
196	13/10/2018	77	29	18	5	0
197	14/10/2018	68	32	21	6	0
198	15/10/2018	71	34	19	7	0
199	16/10/2018	70	35	18	5	0
200	17/10/2018	74	32	16	5	0
201	18/10/2018	67	34	19	7	0
202	19/10/2018	67	33	19	6	0
203	20/10/2018	70	36	20	6	1
204	21/10/2018	75	28	9	6	0
205	22/10/2018	65	21	11	6	0
206	23/10/2018	55	20	5	5	0
207	24/10/2018	54	25	2	6	0
208	25/10/2018	57	25		6	0
209	26/10/2018	58	33		7	0
210	27/10/2018	65	29		6	1
211	28/10/2018	66	36		7	0
212	29/10/2018	71	34		7	0
213	30/10/2018	73	32	14	7	0
214	31/10/2018	68	34	14	6	0
215	1/11/2018	77	36	16	7	0
216	2/11/2018	81	40	20	10	0
217	3/11/2018	85	45	28	10	0
218	4/11/2018	92	40	26	9	0
219	5/11/2018	86	41	19	10	0
220	6/11/2018	84	75	17	9	0
221	7/11/2018	77	40	23	9	0
222	8/11/2018	73	42	20	9	0
223	9/11/2018	71	34	17	6	0
224	10/11/2018	64	27	15	6	0
225	11/11/2018	54	24	17	5	0
226	12/11/2018	48	28	11	6	0
227	13/11/2018	50	29	17	8	0
228	14/11/2018	53	34	19	6	0
229	15/11/2018	58	33	17	6	0
230	16/11/2018	57	37	21	8	0
231	17/11/2018	62	37	23	9	0
232	18/11/2018	69	37	20	7	0
233	19/11/2018	70	40	27	9	0
234	20/11/2018	75	39	24	8	0
235	21/11/2018	75	37	21	8	0
236	22/11/2018	72	39	21	9	1
237	23/11/2018	74	39	25	8	0
238	24/11/2018	75	38	25	9	0
239	25/11/2018	73	37	19	7	1
240	26/11/2018	73	36	18	6	7
241	27/11/2018	74	36	18	8	1
242	28/11/2018	76	36	18	9	1
243	29/11/2018	69	41	21	9	1
244	30/11/2018	82	43	24	11	1
245	1/12/2018	87	39	27	10	1
246	2/12/2018	82	38	26	8	0
247	3/12/2018	83	42	25	9	4
248	4/12/2018	83	43	22	10	0
249	5/12/2018	85	39	25	8	0
250	6/12/2018	78	43	24	10	0
251	7/12/2018	80	48	21	12	0
252	8/12/2018	102	54	19	10	0
253	9/12/2018	128	46	22	8	0
254	10/12/2018	107	29	20	8	0
255	11/12/2018	70	36	26	9	0
256	12/12/2018	74	31	12	10	0
257	13/12/2018	74	25	10	8	0
258	14/12/2018	60	30	19	8	0
259	15/12/2018	64	34	20	9	0
260	16/12/2018	70	29	14	6	0
261	17/12/2018	65	28	13	6	0
262	18/12/2018	59	35	16	9	0
263	19/12/2018	72	41	17	10	1
264	20/12/2018	85	44	19	9	1
265	21/12/2018	96	35	17	8	0
266	22/12/2018	73	26	13	10	0
267	23/12/2018	58	27	13	7	0
268	24/12/2018	62	35	16	10	0
269	25/12/2018	72	35	19	11	0
270	26/12/2018	74	34	19	10	0
271	27/12/2018	68	38	20	11	1
272	28/12/2018	76	45	22	13	1
273	29/12/2018	92	45	15	7	0
274	30/12/2018	99	30	12	7	0
275	31/12/2018	70	35	16	8	1
276	1/1/2019	73	41	22	10	1
277	2/1/2019	88	35	18	7	0
278	3/1/2019	69	37	17	9	0
279	4/1/2019	69	33	16	9	0
280	5/1/2019	69	35	15	9	1
281	6/1/2019	70	35	16	8	1
282	7/1/2019	69	43	19	10	1
283	8/1/2019	83	29	8	9	1
284	9/1/2019	73	30	13	8	0
285	10/1/2019	65	35	16	8	0
286	11/1/2019	71	38	19	8	1
287	12/1/2019	77	37	16	10	1
288	13/1/2019	78	38	15	8	0
289	14/1/2019	79	37	20	9	0
290	15/1/2019	75	40	21	10	1
291	16/1/2019	83	31	15	10	0
292	17/1/2019	66	39	15	9	0
293	18/1/2019	79	47	24	11	1
294	19/1/2019	95	49	29	12	1
295	20/1/2019	104	41	24	9	0
296	21/1/2019	91	41	21	10	1
297	22/1/2019	81	45	25	11	1
298	23/1/2019	90	50	24	10	0
299	24/1/2019	103	40	23	10	0
300	25/1/2019	86	47	20	11	0
301	26/1/2019	94	43	23	11	0
302	27/1/2019	93	55	26	12	0
303	28/1/2019	128	57	27	12	0
304	29/1/2019	124	59	25	11	0
305	30/1/2019	129	58	28	12	0
306	31/1/2019	134	53	21	11	0
307	1/2/2019	113	53	27	14	0
308	2/2/2019	119	56	28	12	0
309	3/2/2019	130	42	22	11	0
310	4/2/2019	92	40	24	14	0
311	5/2/2019	77	37	16	10	0
312	6/2/2019	69	44	25	13	0
313	7/2/2019	83	43	27	13	0
314	8/2/2019	82	44	26	13	0
315	9/2/2019	79	42	24	12	0
316	10/2/2019	83	45	26	12	0
317	11/2/2019	89	57	27	15	0
318	12/2/2019	115	80	25	17	0
319	13/2/2019	165	72	28	12	0
320	14/2/2019	157	56	25	16	0
321	15/2/2019	122	59	25	22	0
322	16/2/2019	128	63	27	13	0
323	17/2/2019	145	54	21	12	0
324	18/2/2019	122	58	24	12	0
325	19/2/2019	133	67	28	12	0
326	20/2/2019	147	64	31	14	0
327	21/2/2019	145	68	24	15	0
328	22/2/2019	152	68	33	17	3
329	23/2/2019	153	69	33	17	0
330	24/2/2019	160	61	28	15	0
331	25/2/2019	142	64	27	16	0
332	26/2/2019	142	69	30	14	0
333	27/2/2019	153	71	29	14	0
334	28/2/2019	152	71	29	15	0
335	1/3/2019	158	65	29	15	0
336	2/3/2019	136	60	30	15	0
337	3/3/2019	132	60	29	13	0
338	4/3/2019	128	57	17	12	0
339	5/3/2019	111	51	22	8	0
340	6/3/2019	89	55	20	10	0
341	7/3/2019	93	60	20	9	0
342	8/3/2019	109	64	19	8	0
343	9/3/2019	127	60	24	7	0
344	10/3/2019	113	71	31	10	0
345	11/3/2019	142	86	36	14	1
346	12/3/2019	172	113	39	17	1
347	13/3/2019	202	103	37	17	1
348	14/3/2019	191	111	41	23	1
349	15/3/2019	204	121	37	21	1
350	16/3/2019	220	103	36	19	1
351	17/3/2019	200	118	31	16	1
352	18/3/2019	200	89	33	15	0
353	19/3/2019	176	70	29	11	0
354	20/3/2019	149	64	27	10	0
355	21/3/2019	140	68	29	13	1
356	22/3/2019	145	103	35	16	1
357	23/3/2019	190	164	36	22	1
358	24/3/2019	282	140	33	15	1
359	25/3/2019	254	101	29	15	1
360	26/3/2019	190	91	29	10	0
361	27/3/2019	176	89	27	11	0
362	28/3/2019	169	79	27	12	0
363	29/3/2019	162	107	40	17	1
364	30/3/2019	192	176	36	19	1
365	31/3/2019	278	9	29	13	1
